# Supplementary material for: Trabecular Meshwork Thickness Measured by Swept-Source AS-OCT as a Predictor of Surgical Outcomes After Trabecular Micro-Bypass Stent Implantation
Source: J Clin Med. 2026 Apr 27;15(9):3341. doi: 10.3390/jcm15093341 (PMC13163414; doi:10.3390/jcm15093341)
Supplement: Supplementary file 1 [file jcm-15-03341-s001.zip]

Archive with 1 entries (1 files):
- jcm-4270551-supplementary.pdf
